# Supplementary material for: Genome Deletions and Rewiring of the Transcriptome Underlying High Antimonite Resistance in Achromobacter sp. SMAs-55
Source: Int J Mol Sci. 2024 Dec 26;26(1):107. doi: 10.3390/ijms26010107 (PMC11719878; doi:10.3390/ijms26010107)
Supplement: Supplementary file 1 [file ijms-26-00107-s001.zip]

Archive with 1 entries (1 files):
- ijms-3305253-SI.pdf
